# Supplementary material for: Antibacterial and Antibiofilm Potential of Thymol–Benzimidazolium–Chalcone Hybrids Against Clinical MRSA Strains: Insights from Gene Expression Profiling and Molecular Docking
Source: Antibiotics (Basel). 2026 May 8;15(5):477. doi: 10.3390/antibiotics15050477 (PMC13203663; doi:10.3390/antibiotics15050477)
Supplement: Supplementary file 1 [file antibiotics-15-00477-s001.zip]

Archive with 1 entries (1 files):
- antibiotics-4261794-supplementary.pdf
